# Supplementary material for: Vitamin B12 Status and Gut Microbiota among Saudi Females with Obesity
Source: Foods. 2022 Dec 11;11(24):4007. doi: 10.3390/foods11244007 (PMC9778531; doi:10.3390/foods11244007)
Supplement: Supplementary file 1 [file foods-11-04007-s001.zip]

Archive with 1 entries (1 files):
- foods-2064233-supplementary.pdf
